# Supplementary material for: Keratin-mediated hair growth and its underlying biological mechanism
Source: Commun Biol. 2022 Nov 19;5:1270. doi: 10.1038/s42003-022-04232-9 (PMC9675858; doi:10.1038/s42003-022-04232-9)
Supplement: Supplementary file 4 — Supplementary Data 1 [file 42003_2022_4232_MOESM4_ESM.xlsx]

## Sheet: Hair Follicle Number & Stage
Control						Minoxidil						Keratin
	Total	Anagen	Catagen	Telogen			Total	Anagen	Catagen	Telogen			Total	Anagen	Catagen	Telogen
1-1	14	3	5	6		1-1	67	17	21	29		1-1	78	26	16	36
1-2	44	7	10	27		1-2	108	22	34	52		1-2	101	32	22	47
1-3	24	4	8	12		1-3	94	24	32	38		1-3	101	40	23	38
1-4	36	8	12	16		1-4	57	20	23	14		1-4	79	28	20	31
2-1	32	7	9	16		2-1	94	18	15	61		2-1	93	35	20	38
2-2	39	7	10	22		2-2	104	26	29	49		2-2	74	21	21	32
2-3	39	9	11	19		2-3	85	19	24	42		2-3	107	37	23	47
2-4	12	2	4	6		2-4	77	18	23	36		2-4	83	22	19	42
3-1	23	4	7	12		3-1	76	26	22	28		3-1	103	36	23	44
3-2	28	6	8	14		3-2	111	22	34	55		3-2	85	30	19	36
3-3	27	4	6	17		3-3	68	17	22	29		3-3	98	34	22	42
3-4	43	7	9	27		3-4	108	27	33	48		3-4	79	25	16	38
4-1	14	2	5	7		4-1	73	17	20	36		4-1	89	29	21	39
4-2	42	8	9	25		4-2	87	22	28	37		4-2	96	34	24	38
4-3	28	4	6	18		4-3	69	18	22	29		4-3	69	23	15	31
4-4	23	4	6	13		4-4	91	24	28	39		4-4	109	42	25	42
Mean	29.25	5.375	7.8125	16.0625		Mean	85.5625	21.0625	25.625	38.875		Mean	90.25	30.875	20.5625	38.8125
SD	10.4388	2.21068	2.3062	6.71511		SD	16.5275	3.47282	5.56342	11.826		SD	12.2527	6.31307	2.91755	4.94119
		Total	Anagen	Catagen	Telogen
Mean	Control	29.25	5.375	7.8125	16.0625
	Minoxidil	85.5625	21.0625	25.625	38.875
	Keratin	90.25	30.875	20.5625	38.8125
SD		10.4388	2.21068	2.3062	6.71511
		16.5275	3.47282	5.56342	11.826
		12.2527	6.31307	2.91755	4.94119
		Anagen	Catagen	Telogen	Total
%	Control	0.172	0.276	0.552	1
	Minoxidil	0.244	0.302	0.454	1
	Keratin	0.344	0.223	0.433	1

## Sheet: Figure 1c 
	Negative Control	Minoxidil	Keratin			< 50 µm	50-70 µm	70-100 µm	> 100 µm
Line Length (µm)	41.1	41.1	3636		Negative Control	0.416667	0.5	0.0833333	0
	41.2	42.3	38.1		Minoxidil	0.214286	0.428571	0.303571	0.0535714
	41.9	44.7	40.8		Keratin	0.141176	0.411765	0.341176	0.105882
	42.1	44.7	44.2
	42.4	45.3	44.8
	42.6	46.2	44.9
	42.8	46.9	45.2
	43.2	47.9	47.3
	43.7	48.1	48.4
	44	48.2	48.9
	44.7	49.2	49.5
	44.8	49.8	49.8
	44.8	45.2	50.7
	44.9	47.3	50.9
	45.1	46.1	51.4
	45.2	44.9	52.8
	45.3	45.6	52.9
	45.7	50.2	52.5
	46.5	52.2	52.8
	46.6	52.7	53
	47.2	53.3	53.7
	47.6	55.4	54.2
	48.9	55.7	55.2
	49.2	56.6	55.8
	49.2	56.6	56.2
	52.1	57	56.6
	53.2	57.4	56.9
	53.4	57.8	57.2
	53.9	57.8	57.2
	54.2	59.1	57.7
	54.3	61.1	58.1
	54.4	62	58.5
	54.4	62.1	59
	54.7	62.6	59.4
	55	64.8	59.5
	55.1	65.2	62.3
	55.2	65.9	61.2
	56.3	66	62.2
	56.3	68.6	62.4
	56.9	68.7	63.7
	57.6	69.1	64
	57.7	52.5	64.8
	58.2	56.2	64.9
	58.9	57.2	66.3
	59.1	55.3	66.8
	63.1	56.7	66.8
	63.8	58.9	68.5
	64.2	60.2	70.2
	64.8	62.8	71.6
	66.3	66.6	71.6
	66.8	68.3	71.8
	67.1	62.7	72.3
	67.6	68.9	72.4
	67.9	77	72.6
	68.2	78.1	73.4
	73.4	79.8	74.9
	75.6	81.2	75.2
	77.1	81.8	75.8
	77.8	85.5	77.6
	78.2	85.9	77.7
		85.9	78.3
		88.2	78.4
		91.7	78.7
		92	79.1
		92.7	79.9
		93.6	81.4
		94.2	81.8
		94.7	83.5
		95.6	83.5
		97.6	87.6
		72.7	91.2
		74.8	91.7
		83.6	91.9
		87.2	92.8
		90.1	97.5
		92.3	98.4
		94.6	100.3
		109.3	100.7
		118.2	103.7
		119.8	104.1
		112.5	108.3
			111.6
			122.2
			126.5
			126.8

## Sheet: Figure 1d
		Total numbers	Numbers of hair follicle according to phase/cycle			Percent of hair follicle according to phase/cycle			Anagen/(catagen
			Anagen [A]	Catagen [B]	Telogen [C]	Anagen	Catagen	Telogen	+telogen) [A/(B+C)]
	Neg. Con	29	6	11	12	20.6897	37.931	41.3793	0.26087
		24	0	2	22	0	8.33333	91.6667	0			Total	Anagen	Catagen	Telogen
		26	1	2	23	3.84615	7.69231	88.4615	0.04		Neg. Con	26.6667	3.5	6.16667	17
		19	2	4	13	10.5263	21.0526	68.4211	0.117647		DPBS	22.8333	3.66667	4.83333	14.3333
		30	6	10	14	20	33.3333	46.6667	0.25		0.5% Keratin	45.6667	8	14.1667	23.5
		32	6	8	18	18.75	25	56.25	0.230769		1% Keratin	53.1667	11.1667	17.1667	24.8333
	Mean	26.6667	3.5	6.16667	17	12.302	22.2238	65.4742	0.149881		3% Minoxidil	56.1667	12.3333	18	25.8333
	SE	1.92642	1.14746	1.64148	1.93218	3.6386	5.10988	8.64585	0.0463546			1.92642	1.14746	1.64148	1.93218
												3.57227	1.52023	1.53659	1.20185
	DPBS	16	0	3	13	0	18.75	81.25	0			4.68093	1.57056	2.89156	2.5658
		15	4	2	9	26.6667	13.3333	60	0.363636			4.57104	1.74005	1.1949	2.19722
		36	9	10	17	25	27.7778	47.2222	0.333333			4.9154	1.49815	1.23828	2.79782
		17	0	1	16	0	5.88235	94.1176	0
		22	2	4	16	9.09091	18.1818	72.7273	0.1			Anagen	Catagen	Telogen	Total
		31	7	9	15	22.5806	29.0323	48.3871	0.291667		Neg. Con	12.302	22.2238	65.4742	100
	Mean	22.8333	3.66667	4.83333	14.3333	13.8897	18.8263	67.284	0.181439		DPBS	13.8897	18.8263	67.284	100
	SE	3.57227	1.52023	1.53659	1.20185	5.06984	3.57039	7.65364	0.0685299		0.5% Keratin	16.971	30.8144	52.2146	100
											1% Keratin	20.2918	33.0439	46.6643	100
	0.5% Keratin	34	2	15	17	5.88235	44.1176	50	0.0625		3% Minoxidil	21.6302	32.6179	45.7519	100
		43	6	4	33	13.9535	9.30233	76.7442	0.162162			3.6386	5.10988	8.64585
		36	8	11	17	22.2222	30.5556	47.2222	0.285714			5.06984	3.57039	7.65364
		47	11	12	24	23.4043	25.5319	51.0638	0.305556			2.6366	5.0409	5.06434
		48	8	18	22	16.6667	37.5	45.8333	0.2			1.95774	2.80127	1.35248
		66	13	25	28	19.697	37.8788	42.4242	0.245283			0.980506	1.99699	1.8761
	Mean	45.6667	8	14.1667	23.5	16.971	30.8144	52.2146	0.210203
	SE	4.68093	1.57056	2.89156	2.5658	2.6366	5.0409	5.06434	0.0366301
	1% Keratin	51	11	13	27	21.5686	25.4902	52.9412	0.275
		66	16	20	30	24.2424	30.303	45.4545	0.32
		51	11	16	24	21.5686	31.3725	47.0588	0.275
		48	10	16	22	20.8333	33.3333	45.8333	0.263158
		66	15	21	30	22.7273	31.8182	45.4545	0.294118
		37	4	17	16	10.8108	45.9459	43.2432	0.121212
	Mean	53.1667	11.1667	17.1667	24.8333	20.2918	33.0439	46.6643	0.258081
	SE	4.57104	1.74005	1.1949	2.19722	1.95774	2.80127	1.35248	0.0285564
	3% Minoxidil	39	7	13	19	17.9487	33.3333	48.7179	0.21875
		45	10	17	18	22.2222	37.7778	40	0.285714
		63	14	19	30	22.2222	30.1587	47.619	0.285714
		55	11	21	23	20	38.1818	41.8182	0.25
		67	15	17	35	22.3881	25.3731	52.2388	0.288462
		68	17	21	30	25	30.8824	44.1176	0.333333
	Mean	56.1667	12.3333	18	25.8333	21.6302	32.6179	45.7519	0.276996
	SE	4.9154	1.49815	1.23828	2.79782	0.980506	1.99699	1.8761	0.0158942

## Sheet: Figure 1e
DP Control							Mean	SD
Day 1	2	6	2	7	2	6	4.16667	2.28963
Day 2	12	14	17	18	22	11	15.6667	3.93893
Day 3	18	28	17	14	24	22	20.5	4.88969
DP Keratin Treated							Mean	SD
Day 1	11	18	12	8	16	12	12.8333	3.43335
Day 2	88	72	77	90	82	84	82.1667	6.45028
Day 3	122	104	106	92	94	116	105.667	11.2761
		Control	Keratin Treated	P-value (Control vs Keratin Treated)
Mean	Day 1	4.16667	12.8333	0.00593721
	Day 2	15.6667	82.1667	5.26536e-06
	Day 3	20.5	105.667	1.55571e-05
SD	Day 1	2.28963	3.43335
	Day 2	3.93893	6.45028
	Day 3	4.88969	11.2761
