# Supplementary material for: Keratin-mediated hair growth and its underlying biological mechanism
Source: Commun Biol. 2022 Nov 19;5:1270. doi: 10.1038/s42003-022-04232-9 (PMC9675858; doi:10.1038/s42003-022-04232-9)
Supplement: Supplementary file 5 — Supplementary Data 2 [file 42003_2022_4232_MOESM5_ESM.xlsx]

## Sheet: Figure 2a
	DP Cell (2D)	CD 133	Versican	Corin C	beta catenin	Sox2	Shh
	Fold change	0.896577	0.933033	0.960928	1.05336	1.04246	1.08224
		1.0811	0.993092	1.01572	0.99654	0.683537	0.822042
		1.0299	1.02811	1.05154	0.99654	1.06245	1.00663
		1.00173	1.04972	0.974342	0.955945	1.22544	1.09447
	Mean	1.00233	1.00099	1.00063	1.0006	1.00347	1.00134
	SD	0.0777788	0.0509592	0.0411766	0.0400447	0.228491	0.125689
	DP Cell Spheroid (3D)	CD 133	Versican	Corin C	beta catenin	Sox2	Shh
	Fold change	3.38698	1.63297	2.77022	3.81716	1.8821	2.66121
		3.63008	1.42158	2.36199	4.20615	2.42343	1.83003
		3.05252	1.21209	2.46229	4.1771	1.91446	1.93001
		3.55537	1.52362	2.73208	5.2144	1.24495	1.41154
	Mean	3.40624	1.44757	2.58164	4.3537	1.86623	1.9582
	SD	0.256796	0.179148	0.200572	0.600453	0.482713	0.519707
		CD133		Versican		Corin		beta catenin		SOX2		Shh
		2D	3D	2D	3D	2D	3D	2D	3D	2D	3D	2D	3D
	Fold cahange (Mean)	1.00233	3.40624	1.00099	1.44757	1.00063	2.58164	1.0006	4.3537	1.00347	1.86623	1.00134	1.9582
	S.D.	0.0777788	0.256796	0.0509592	0.179148	0.0411766	0.200572	0.0400447	0.600453	0.228491	0.482713	0.125689	0.519707

## Sheet: Figure 2d
		beta-actin		beta-catenin		FGF7		FGF10		BMP6
		control	keratin	control	keratin	control	keratin	control	keratin	control	keratin
	OD (450nm)	1.497	0.454	1.062	0.89	0.733	0.748	2.47	2.911	2.631	3.253
		1.589	0.475	0.895	0.723	0.778	0.7	2.443	2.846	2.51	3.007
		1.506	0.443	1.087	0.769	0.848	0.79	2.558	2.4	2.886	2.631
	Blank	0.055	0.048	0.052
	Blank OD average	0.0516667
		beta-actin		beta-catenin		FGF7		FGF10		BMP6
		control	keratin	control	keratin	control	keratin	control	keratin	control	keratin
	Sample OD - Blank OD	1.44533	0.402333	1.01033	0.838333	0.681333	0.696333	2.41833	2.85933	2.57933	3.20133
		1.53733	0.423333	0.843333	0.671333	0.726333	0.648333	2.39133	2.79433	2.45833	2.95533
		1.45433	0.391333	1.03533	0.717333	0.796333	0.738333	2.50633	2.34833	2.83433	2.57933
	beta-actin OD average	1.479
		beta-actin		beta-catenin		FGF7		FGF10		BMP6
		control	keratin	control	keratin	control	keratin	control	keratin	control	keratin
	Normalization	0.977237	0.991783	0.683119	2.06656	0.460672	1.71652	1.63511	7.04848	1.74397	7.89154
	Sample OD/b-actin OD	1.03944	1.04355	0.570205	1.65489	0.491098	1.59819	1.61686	6.88825	1.66216	7.28513
		0.983322	0.964667	0.700023	1.76828	0.538427	1.82005	1.69461	5.78882	1.91638	6.35826
		beta-actin		beta-catenin		FGF7		FGF10		BMP6
		control	keratin	control	keratin	control	keratin	control	keratin	control	keratin
	Average (%)	1	1	0.651116	1.82991	0.496732	1.71159	1.64886	6.57518	1.77417	7.17831
	Standard Deviation (SD)	0.0342922	0.0400781	0.0705784	0.212641	0.0391826	0.111011	0.0406599	0.685704	0.129776	0.772201
