# Supplementary material for: Keratin-mediated hair growth and its underlying biological mechanism
Source: Commun Biol. 2022 Nov 19;5:1270. doi: 10.1038/s42003-022-04232-9 (PMC9675858; doi:10.1038/s42003-022-04232-9)
Supplement: Supplementary file 6 — Supplementary Data 3 [file 42003_2022_4232_MOESM6_ESM.xlsx]

## Sheet: Figure 4a
		Bad	Bax	Bcl-2	Bcl-w	BID	BIM	Caspase 3	Caspase 8	CD40	CD40L	cIAP-2	cytoC	DR6	Fas	FasL	HSP27	HSP60	HSP70	HTRA	IGF-I	IGF-II	IGFBP-1	IGFBP-2	IGFBP-3	IGFBP-4	IGFBP-5	IGFBP-6	IGF-1sR	Livin	p21	p27	p53	SMAC	Survivin	sTNF-R1	sTNF-R2	TNF-α	TNF-β	TRAILR-1	TRAILR-2	TRAILR-3	TRAILR-4	XIAP
	CONTROL	0.0997771	1.32689	0.330247	0.339994	0.0703614	0.392357	0.476617	0.316922	0.133871	1.06497	0.149305	0.534049	0.152637	1.66946	0.702197	1.38843	1.36974	1.37881	1.33988	0.220718	0.332214	0.0869831	0.300743	0.653625	0.170251	1.23808	0.580972	1.11444	0.57415	1.92745	0.42218	0.706715	0.551202	0.950812	0.105448	0.0889677	0.212638	0.943901	0.375523	0.63672	0.290731	0.12898	0.503995
		0.0541473	1.29693	0.327696	0.356651	0.0481047	0.417945	0.471266	0.311304	0.129228	1.13385	0.157669	0.55588	0.183151	1.76403	0.547941	1.5026	1.51607	1.21433	1.52557	0.196654	0.545407	0.0536512	0.286744	0.631936	0.180653	1.15126	0.641469	1.08772	0.585331	1.93245	0.448247	0.680294	0.537982	0.958981	0.214233	0.00171296	0.228108	0.926358	0.4612	0.599649	0.354081	0.105501	0.656088
		0.0769534	1.3119	0.328972	0.348322	0.0592331	0.405151	0.473941	0.314104	0.13155	1.09941	0.153487	0.544964	0.167894	1.71674	0.62506	1.44551	1.44291	1.29657	1.43272	0.208686	0.438802	0.0703083	0.293744	0.64278	0.175443	1.19467	0.61122	1.10108	0.579732	1.92995	0.435205	0.693496	0.544592	0.954888	0.159831	0.0453403	0.220364	0.93513	0.418353	0.618185	0.322397	0.117232	0.580033
	TGFβ2 Treated	0.124042	1.58865	0.388341	0.479016	0.177463	0.587465	0.897318	0.255856	0.221145	1.53753	0.253577	0.844185	0.281715	2.05363	1.02817	1.01371	1.77578	1.95574	1.98076	0.430296	0.582284	0.159136	0.365745	0.752767	0.119484	1.47939	0.590872	1.57035	0.785174	2.90334	0.645468	1.17922	0.764521	0.873618	0.21227	0.249955	0.241463	1.18203	0.424467	0.980197	0.424227	0.277661	0.611573
		0.148653	1.85475	0.366368	0.560575	0.18394	0.628893	0.861216	0.161247	0.253649	1.72296	0.266243	0.829312	0.249331	2.26403	0.817654	1.33388	1.88665	1.64085	2.31244	0.236521	0.830752	0.126609	0.443394	0.75495	0.186435	1.51237	0.619969	1.41755	0.939897	2.87762	0.69354	1.08186	0.876712	0.819813	0.256719	0.125385	0.316617	0.985426	0.561534	0.803837	0.522962	0.215124	0.800695
		0.136348	1.72169	0.377355	0.519795	0.180701	0.608167	0.879255	0.208551	0.237385	1.63025	0.25991	0.836749	0.265523	2.15882	0.922913	1.17378	1.83122	1.79828	2.14659	0.333409	0.706518	0.142872	0.404557	0.753846	0.152947	1.49587	0.605408	1.49395	0.862536	2.89048	0.669504	1.13053	0.820605	0.846704	0.234482	0.187658	0.279028	1.08373	0.493001	0.892017	0.473595	0.24638	0.706134
	Mean	Bad	Bax	Bcl-2	Bcl-w	BID	BIM	Caspase 3	Caspase 8	CD40	CD40L	cIAP-2	cytoC	DR6	Fas	FasL	HSP27	HSP60	HSP70	HTRA	IGF-I	IGF-II	IGFBP-1	IGFBP-2	IGFBP-3	IGFBP-4	IGFBP-5	IGFBP-6	IGF-1sR	Livin	p21	p27	p53	SMAC	Survivin	sTNF-R1	sTNF-R2	TNF-α	TNF-β	TRAILR-1	TRAILR-2	TRAILR-3	TRAILR-4	XIAP
	CONTROL	0.0769593	1.3119	0.328972	0.348322	0.0592331	0.405151	0.473941	0.31411	0.13155	1.09941	0.153487	0.544964	0.167894	1.71674	0.625066	1.44552	1.44291	1.29657	1.43272	0.208686	0.438808	0.0703142	0.293744	0.64278	0.175449	1.19467	0.61122	1.10108	0.579737	1.92995	0.435211	0.693502	0.544592	0.954894	0.159837	0.0453403	0.22037	0.93513	0.418359	0.618185	0.322403	0.117238	0.580039
	TGFβ2 Treated	0.136348	1.7217	0.377355	0.519795	0.180701	0.608175	0.879263	0.208551	0.237393	1.63025	0.25991	0.836749	0.265523	2.15883	0.922913	1.17379	1.83122	1.79829	2.1466	0.333409	0.706518	0.142872	0.404565	0.753854	0.152955	1.49587	0.605416	1.49395	0.862536	2.89048	0.669504	1.13054	0.820613	0.846712	0.23449	0.187666	0.279036	1.08373	0.493001	0.892017	0.473595	0.246388	0.706134
	SD	Bad	Bax	Bcl-2	Bcl-w	BID	BIM	Caspase 3	Caspase 8	CD40	CD40L	cIAP-2	cytoC	DR6	Fas	FasL	HSP27	HSP60	HSP70	HTRA	IGF-I	IGF-II	IGFBP-1	IGFBP-2	IGFBP-3	IGFBP-4	IGFBP-5	IGFBP-6	IGF-1sR	Livin	p21	p27	p53	SMAC	Survivin	sTNF-R1	sTNF-R2	TNF-α	TNF-β	TRAILR-1	TRAILR-2	TRAILR-3	TRAILR-4	XIAP
	CONTROL	0.0228149	0.0149825	0.00127586	0.00832854	0.0111284	0.0127941	0.00267577	0.00280867	0.00232136	0.0344394	0.00418199	0.0109157	0.0152572	0.0472866	0.0771276	0.057086	0.0731671	0.0822399	0.0928455	0.0120321	0.106596	0.0166659	0.00699952	0.0108448	0.00520091	0.0434059	0.0302486	0.0133611	0.00559076	0.00249856	0.0130333	0.0132105	0.00660967	0.00408453	0.0543925	0.0436274	0.00773491	0.00877155	0.0428388	0.0185354	0.031675	0.0117397	0.0760467
	TGFβ2	0.0123058	0.133049	0.0109865	0.0407796	0.00323838	0.0207136	0.018051	0.0473043	0.0162519	0.0927135	0.00633283	0.00743627	0.0161919	0.105199	0.105259	0.160084	0.0554362	0.157445	0.165841	0.0968874	0.124234	0.0162638	0.0388245	0.00109147	0.0334752	0.0164917	0.0145487	0.0764017	0.0773612	0.0128576	0.0240359	0.0486836	0.0560959	0.0269025	0.0222249	0.0622848	0.0375772	0.0983027	0.0685336	0.0881798	0.0493673	0.0312683	0.0945606
