# Supplementary material for: Keratin-mediated hair growth and its underlying biological mechanism
Source: Commun Biol. 2022 Nov 19;5:1270. doi: 10.1038/s42003-022-04232-9 (PMC9675858; doi:10.1038/s42003-022-04232-9)
Supplement: Supplementary file 7 — Supplementary Data 4 [file 42003_2022_4232_MOESM7_ESM.xlsx]

## Sheet: Figure 5b
	Caspase 6
		Control	TGF beta2
		1	5.14
		1	5.62
		1	4.82
		1	5.2
	Mean	1	5.195
	SD	0	0.304396
		Control	TGF beta2
	Mean	1	5.195
	SD	0	0.304396

## Sheet: Figure 5d
	Caspase-6
		Control	TGF-β2	TGF-β2+siRNA
		0.955283	1.8	1.20581
		0.955283	1.83783	1.26576
		1.00278	2.21606	1.23971
		1.03814	2.23148	1.25701
		1.05263	2.05338	1.18921
	Mean	1.00082	2.02775	1.2315
	SD	0.0453547	0.203448	0.0329416

## Sheet: Figure 5f
		DP Media	ORS Media	ORS CM	ORS CM+TGFb	ORS CM+TGFb+siRNA
		14	5	7	64	30
		12	7	7	59	32
		12	6	6	66	26
		16	5	8	72	22
	Mean	13.5	5.75	7	65.25	27.5
	SD	1.0328	0.894427	0.516398	3.2249	2.73252
		DP Media	ORS Media	ORS CM	ORS CM+TGFb	ORS CM+TGFb+siRNA
	Mean	13.5	5.75	7	65.25	27.5
	SD	1.0328	0.894427	0.516398	3.2249	2.73252
