# Supplementary material for: Keratin-mediated hair growth and its underlying biological mechanism
Source: Commun Biol. 2022 Nov 19;5:1270. doi: 10.1038/s42003-022-04232-9 (PMC9675858; doi:10.1038/s42003-022-04232-9)
Supplement: Supplementary file 8 — Supplementary Data 5 [file 42003_2022_4232_MOESM8_ESM.xlsx]

## Sheet: Figure 6b
		AR	bFGF	bNGF	EGF	EGF R	FGF-4	FGF-6	FGF-7	GCSF	GDNF	GM-CSF	HB-EGF	HGF	IGFBP-1	IGFBP-2	IGFBP-3	IGFBP-4	IGFBP-6	IGF-I	IGF-I SR	IGF-II	M-CSF	M-CSF R	NT-3	NT-4	PDGF Rα	PDGF Rβ	PDGF-AA	PDGF-AB	PDGF-BB	PlGF	SCF	SCF R	TGF-α	TGF-β	TGF-β2	TGF-β3	VEGF	VEGF R2	VEGF R3	VEGF–D
	Immunodepletion (-)	0.132822	0.0247055	0.028042	0.875656	0.0198995	0.0246261	0.0247055	0.0189065	0.0230373	0.0357475	0.117967	0.0236728	0.0172383	0.0121939	0.0900441	0.0100888	0.0264135	0.0279228	0.0307032	0.00480606	0.0301868	0.0288364	0.0636703	0.018549	0.016285	0.0139813	0.0212896	0.640755	0.0202172	0.0150537	0.0392031	0.0289952	0.0384087	0.0330466	0.0381704	0.438503	0.0542965	0.374436	0.0272476	0.0266121	0.0226004
		0.121462	0.0267312	0.0299882	0.821359	0.0132266	0.0170794	0.0129088	0.0133855	0.0265326	0.0361845	0.122455	0.0437709	0.0150934	0.00691119	0.0580699	0.0187873	0.0206541	0.0311004	0.0276448	0.0123925	0.035112	0.0303854	0.0590629	0.0205747	0.0210513	0.00861913	0.0153714	0.578912	0.0209719	0.0166425	0.0241097	0.00857941	0.044605	0.0195817	-0.00405139	0.435008	0.0232756	0.20384	0.00798362	-0.00178738	0.0115584
		0.127142	0.0256985	0.0289952	0.848488	0.016563	0.0208527	0.0187873	0.0161261	0.024785	0.0359461	0.120191	0.0337218	0.0161658	0.00953268	0.0740371	0.0144182	0.0235139	0.0295116	0.0291541	0.00857941	0.0326494	0.029591	0.0613666	0.019542	0.0186682	0.0112803	0.0183107	0.609813	0.0205747	0.0158481	0.0316564	0.0187873	0.0415069	0.0262943	0.0170397	0.436756	0.0387662	0.289118	0.0175957	0.0123925	0.0170794
	Immunodepletion (+)	0.156672	8.65351e-05	0.00168744	0.983039	0.0104708	-0.000649013	0.00804777	0.00354794	0.016009	0.00982174	0.127034	0.0203358	0.0277778	0.0158359	0.177008	0.0282105	0.00259605	0.0643821	0.0288162	0.0138456	0.027821	0.00242298	0.00203358	0.0379457	0.00843718	0.0311959	0.00592766	0.512288	0.0285133	0.0167445	0.0182589	0.0270855	0.0151869	0.0122447	0.00982174	0.641831	-0.00389408	0.268302	0.0176964	0.0236241	0.0206819
		0.182805	0.0175666	0.00341814	0.903643	-0.00510557	-0.00670647	0.0181724	0.00177397	-0.00328834	0.0242298	0.124005	0.0140187	0.00545171	0.00263932	0.160003	0.0097352	0.0150138	0.043008	0.00878332	0.00553825	0.0301575	0.0262201	0.0208982	0.0130235	0.0184753	-0.00220665	0.0117688	0.530374	0.0155763	-0.00956213	0.0143648	0.0276912	0.0234943	0.0218069	0.0218934	0.693839	0.0383783	0.278557	0.0218934	0.00471616	0.0209848
		0.169739	0.00882658	0.00255279	0.943319	0.00268259	-0.00367774	0.0131101	0.00263932	0.00636033	0.0170042	0.125519	0.0171772	0.0166147	0.00921599	0.168484	0.0189512	0.00878332	0.0536951	0.0187781	0.00969193	0.0289893	0.0143216	0.0114659	0.0254846	0.0134562	0.0144946	0.00882658	0.521331	0.0220232	0.00359121	0.0163119	0.0273884	0.0193406	0.0170042	0.0158359	0.667835	0.0172205	0.273408	0.0197733	0.0141485	0.0208117
	AVERAGE	AR	bFGF	bNGF	EGF	EGF R	FGF-4	FGF-6	FGF-7	GCSF	GDNF	GM-CSF	HB-EGF	HGF	IGFBP-1	IGFBP-2	IGFBP-3	IGFBP-4	IGFBP-6	IGF-I	IGF-I SR	IGF-II	M-CSF	M-CSF R	NT-3	NT-4	PDGF Rα	PDGF Rβ	PDGF-AA	PDGF-AB	PDGF-BB	PlGF	SCF	SCF R	TGF-α	TGF-β	TGF-β2	TGF-β3	VEGF	VEGF R2	VEGF R3	VEGF–D
	Immunodepletion (-)	0.127142	0.0257118	0.0290085	0.848501	0.016563	0.0208527	0.0188006	0.0161394	0.024785	0.0359594	0.120204	0.0337218	0.0161658	0.00954592	0.0740504	0.0144314	0.0235272	0.0295116	0.0291673	0.00859265	0.0326494	0.0296043	0.0613666	0.0195552	0.0186682	0.0112936	0.0183239	0.609827	0.0205879	0.0158481	0.0316564	0.0187873	0.0415069	0.0263075	0.0170529	0.436756	0.0387795	0.289131	0.017609	0.0124057	0.0170794
	Immunodepletion (+)	0.169739	0.00882658	0.00255279	0.943334	0.00268259	-0.00367774	0.0131101	0.00265374	0.00636033	0.0170186	0.125519	0.0171772	0.0166147	0.00923041	0.168498	0.0189656	0.00879774	0.0536951	0.0187925	0.00969193	0.0289893	0.0143216	0.0114659	0.0254846	0.0134562	0.0144946	0.00884101	0.521331	0.0220376	0.00359121	0.0163119	0.0273884	0.0193406	0.0170186	0.0158504	0.667835	0.0172349	0.273422	0.0197877	0.0141629	0.0208261
	STDEV	AR	bFGF	bNGF	EGF	EGF R	FGF-4	FGF-6	FGF-7	GCSF	GDNF	GM-CSF	HB-EGF	HGF	IGFBP-1	IGFBP-2	IGFBP-3	IGFBP-4	IGFBP-6	IGF-I	IGF-I SR	IGF-II	M-CSF	M-CSF R	NT-3	NT-4	PDGF Rα	PDGF Rβ	PDGF-AA	PDGF-AB	PDGF-BB	PlGF	SCF	SCF R	TGF-α	TGF-β	TGF-β2	TGF-β3	VEGF	VEGF R2	VEGF R3	VEGF–D
	Immunodepletion (-)	0.00567989	0.00101291	0.000973195	0.0271483	0.00333644	0.00377335	0.00589836	0.00276053	0.00174766	0.000218758	0.00224418	0.010049	0.00107243	0.00264137	0.0159871	0.0043493	0.00287969	0.00158878	0.00152924	0.00379323	0.00246261	0.000774615	0.00230373	0.00101291	0.00238317	0.00268109	0.00295912	0.0309216	0.000377509	0.00079439	0.0075467	0.0102079	0.00309812	0.00673246	0.0211109	0.00174766	0.0155105	0.0852976	0.00963198	0.0141997	0.00552101
	Immunodepletion (+)	0.0130668	0.00874005	0.000865351	0.039698	0.00778816	0.00302873	0.00506231	0.000887073	0.00964867	0.00720406	0.00151436	0.00315853	0.011163	0.00659832	0.00850209	0.00923763	0.00620891	0.0106871	0.0100164	0.00415369	0.00116822	0.0118986	0.00943233	0.0124611	0.00501904	0.0167013	0.00292059	0.00904292	0.00646851	0.0131533	0.00194704	0.000302873	0.00415369	0.00478108	0.00603584	0.0260038	0.0211362	0.00512722	0.00209851	0.00945397	0.000151951

## Sheet: Figure 6c
		DP Media	TGFb2-ORS CM	TGFb2-ORS CM (IgG-Column)	TGFb2-ORS CM (Keratin Ab-Column)	1% Keratin
		1	73	72	9	88
		4	76	62	12	122
		2	52	64	20	114
		7	62	58	14	104
	Mean	3.5	65.75	64	13.75	107
	SD	2.44949	10.1524	5.45108	4.30116	13.5647
		DP Media	TGFb2-ORS CM	TGFb2-ORS CM (IgG-Column)	TGFb2-ORS CM (Keratin Ab-Column)	1% Keratin
	Mean	3.5	65.75	64	13.75	107
	SD	2.44949	10.1524	5.45108	4.30116	13.5647
