# Supplementary material for: Keratin-mediated hair growth and its underlying biological mechanism
Source: Commun Biol. 2022 Nov 19;5:1270. doi: 10.1038/s42003-022-04232-9 (PMC9675858; doi:10.1038/s42003-022-04232-9)
Supplement: Supplementary file 9 — Supplementary Data 6 [file 42003_2022_4232_MOESM9_ESM.xlsx]

## Sheet: Day 7 Follicle Count
Con	anagen	catagen	telogen	total	siRNA	anagen	catagen	telogen	total	siRNA+Keratin	anagen	catagen	telogen	total
	0	10	9	19		0	3	5	8		0	6	5	11
	0	7	5	12		0	0	11	11		0	5	3	8
	0	9	5	14		0	6	11	17		0	8	6	14
	0	5	6	11		0	6	10	16		0	6	8	14
	0	6	9	15		0	5	7	12		0	7	5	12
	0	7	4	11		0	5	7	12		0	5	5	10
	0	5	5	10		0	6	4	10		0	10	8	18
	0	7	7	14		0	6	5	11		6	2	7	15
	2	3	9	14		0	5	8	13		5	5	3	13
	2	13	6	21		0	5	8	13		5	3	2	10
	4	6	6	16		0	5	10	15		1	5	10	16
	4	8	9	21		0	7	6	13		6	5	4	15
	10	3	6	19		0	8	5	13		4	3	6	13
	2	10	8	20		0	6	0	6		4	7	5	16
	4	10	8	22		0	3	6	9		3	4	8	15
	4	11	9	24		0	4	10	14		4	2	8	14
	3	6	5	14		0	5	10	15		4	2	5	11
	4	6	4	14		0	8	7	15		3	4	5	12
	1	6	8	15		0	6	9	15		4	3	9	16
	3	6	5	14		0	6	8	14		6	6	9	21
	3	6	9	18		0	7	3	10		6	2	11	19
	9	5	5	19		2	6	8	16		3	3	8	14
	7	4	10	21		2	6	9	17		4	2	9	15
	3	5	8	16		2	2	12	16		5	4	3	12
	3	7	4	14		2	1	9	12		1	5	4	10
	3	11	8	22		4	5	8	17		3	4	3	10
	6	4	12	22		3	2	9	14		4	4	7	15
	4	7	10	21		3	12	2	17		2	3	7	12
	5	7	9	21		5	8	10	23		6	9	2	17
	3	6	11	20		2	8	8	18		4	5	6	15
	10	4	5	19		4	7	8	19		2	5	5	12
	7	2	6	15		3	6	4	13		5	3	3	11
	2	9	8	19		2	4	3	9		4	5	11	20
	2	5	9	16		3	5	8	16		3	9	2	14
	2	10	5	17		6	3	6	15		5	3	4	12
	4	6	3	13		3	3	6	12		2	4	9	15
Mean	3.22222	6.72222	7.08333	17.0278	Mean	1.27778	5.27778	7.22222	13.7778	Mean	3.16667	4.66667	5.97222	13.8056
SD	2.73847	2.50758	2.23134	3.68848	SD	1.70519	2.25939	2.72816	3.34926	SD	2.03491	2.06922	2.58366	2.9342
		Control	siRNA	siRNA+KRT
MEAN	Anagen	3.22	1.28	3.17
	Catagen	6.72	5.28	4.67
	Telogen	7.08	7.22	5.97
	Total	17.03	13.78	13.81
SD		2.74	1.71	2.03
		2.51	2.26	2.07
		2.23	2.73	2.58
		3.69	3.35	2.93

## Sheet: Figure 7a
	Group		KRT31	Result	average	stdev
	Control		28.1913	0.909927	1	0.16347
			28.3618	0.808488
			27.6868	1.1149
			28.1739	0.795442
			28.2787	0.910451
			28.0293	1.08227
			29.2625	1.2092
			29.3109	1.16932
	siRNA		38.3354	0.00351606	0.00465937	0.00458165
			37.8195	0.00502762
			38.0648	0.0014604
			37.6988	0.00188212
			38.4012	0.00112044
			38.2987	0.00120299
			37.8973	0.0136059
			38.4217	0.00945947
	siRNA+Keratin		32.3488	0.0311154	0.0803407	0.0469634
			32.2134	0.0341749
			31.6951	0.0860399
			31.3252	0.111183
			32.0094	0.0569035
			32.4507	0.0419058
			34.2653	0.157839
			34.6185	0.123563
	Group		KRT34	Result	average	stdev
	Control		29.3986	0.921705	1	0.610902
			29.3378	0.961397
			27.5091	1.9372
			27.6646	1.73926
			29.8894	0.977294
			29.8597	0.997673
			30.2059	0.26445
			30.6016	0.201015
	siRNA		38.3416	0.00436971	0.0134246	0.0151275
			37.3613	0.00862044
			37.0935	0.00357357
			37.8228	0.00215557
			36.1284	0.0464324
			37.0161	0.0250959
			36.99	0.00859615
			36.9972	0.00855296
	siRNA+Keratin		32.568	0.0482763	0.0961778	0.0500357
			32.1855	0.0629331
			31.4221	0.187585
			31.6902	0.155768
			31.9107	0.0924759
			31.8506	0.0964084
			32.1588	0.0640314
			32.2066	0.0619449

## Sheet: Figure 7c
Control			siRNA				siRNA+KRT
Total	36		Total		36		Total		36
Anagen negative	8	0.222	Anagen negative		20	0.555	Anagen negative		7	0.194
	Control			siRNA			siRNA+KRT
W/O Anagen	0.22		W/O Anagen	0.555		W/O Anagen	0.194
W Anagen	0.78		W Anagen	0.445		W Anagen	0.806

## Sheet: Figure 7c2
Length (µm)				Follicle #
Con	siRNA	siRNA+KRT			< 30 µm	< 40 µm	< 50 µm	< 60 µm	< 70 µm	> 70 µm	total
28.295	35.936	33.685		Con	2	16	52	56	22	0	148
29.412	36.204	34.941		siRNA	0	11	56	29	5	0	101
32.407	36.404	36.479		siRNA+KRT	0	6	40	36	14	4	100
33.612	36.813	37.437
34.98	37.352	38.888		Follicle %
36.158	38.406	39.662			< 30 µm	< 40 µm	< 50 µm	< 60 µm	< 70 µm	> 70 µm
36.217	38.406	40.015		Con	0.01	0.11	0.35	0.38	0.15	0
36.845	38.888	40.421		siRNA	0	0.11	0.55	0.29	0.05	0
37.691	39.167	40.567		siRNA+KRT	0	0.06	0.4	0.36	0.14	0.04
37.754	39.167	40.723
38.127	39.651	40.912
38.583	40.015	41.134
38.664	40.117	41.365
38.888	40.208	42.704
39.025	40.433	42.82
39.251	40.534	42.912
39.321	40.567	43.042
39.662	40.979	43.629
40.361	41.134	43.652
40.924	41.365	44.136
41.559	41.507	44.412
41.758	41.903	44.712
41.864	41.964	44.9
41.988	42.287	45.592
42.18	43.169	45.821
42.264	43.169	45.89
43.135	43.175	45.944
43.169	43.836	46.587
43.884	43.919	46.684
43.919	44.136	46.723
44.043	45.257	46.772
44.112	45.732	46.917
44.352	45.742	47.312
44.484	45.811	47.637
44.545	45.811	47.789
44.652	45.821	47.812
44.971	45.831	48.092
45.212	46.088	48.423
46.088	46.176	48.59
46.088	46.684	49.045
46.328	46.684	49.221
46.407	46.917	49.252
46.445	47.158	49.414
46.568	47.312	49.625
46.631	47.379	49.735
46.772	47.385	49.917
46.835	47.776	49.999
46.84	47.789	50.306
46.847	47.846	50.495
46.965	47.846	50.567
47.312	47.846	50.791
47.407	48.092	50.818
47.647	48.515	51.2
47.683	48.552	51.386
47.752	48.552	51.879
47.882	49.221	52.123
48.102	49.221	52.227
48.102	49.543	52.479
48.185	49.543	52.763
48.295	49.625	53.388
48.373	49.625	53.659
48.446	49.735	53.971
48.58	49.735	54.678
48.691	49.796	54.905
49.221	49.871	55.243
49.243	49.989	55.77
49.361	49.989	55.831
49.414	50.495	56.042
49.433	50.746	56.284
49.824	50.791	56.606
50.297	51.2	56.917
50.378	51.307	56.982
50.791	51.983	57.18
50.846	52.062	57.56
51.221	52.823	58.047
51.231	52.824	58.328
51.267	53.43	58.428
51.307	53.43	58.924
51.386	53.659	59.346
51.386	54.44	59.415
51.483	54.523	59.644
51.564	54.565	59.666
51.668	54.772	60.144
51.778	54.996	60.684
51.983	55.243	61.25
51.992	55.758	61.928
51.992	55.823	62.221
52.11	55.831	63.834
52.223	56.284	64.181
52.645	57.109	65.684
52.744	57.165	66.327
52.824	57.18	66.753
52.845	57.236	67.369
52.886	57.45	67.862
53.081	58.499	68.769
53.164	59.666	69.361
53.489	60.091	71.491
53.645	62.686	72.465
53.769	62.946	76.813
53.921	68.445	80.714
53.991	69.184
54.134
54.135
54.198
54.198
54.772
54.884
55.648
55.758
56.268
56.325
56.341
56.412
56.59
56.59
56.606
56.665
56.672
56.692
58.584
58.641
58.804
58.864
58.882
59.367
59.651
60.091
60.154
60.982
61.245
61.487
61.521
61.928
61.991
62.645
62.645
62.923
62.946
63.158
63.27
63.27
63.345
64.645
64.814
66.753
66.822
69.184
69.218

## Sheet: Figure 7e
	anagen	catagen	telogen	total			anagen	catagen	telogen	total			anagen	catagen	telogen	total
Con	22	15	9	46		siRNA	17	19	10	46		siRNA+KRT	28	19	16	63
	21	17	12	50			14	8	13	35			23	14	13	50
	24	15	15	54			16	9	13	38			20	10	12	42
	24	16	16	56			14	14	7	35			20	8	16	44
	24	19	14	57			18	16	11	45			21	11	16	48
	24	17	12	53			15	16	9	40			24	18	10	52
	21	17	15	53			18	18	13	49			21	16	12	49
	21	13	16	50			16	18	12	46			21	16	11	48
	17	10	12	39			19	13	15	47			29	21	12	62
	16	11	11	38			17	14	16	47			23	18	12	53
	18	11	11	40			14	18	14	46			22	17	14	53
	25	19	13	57			15	22	13	50			25	18	16	59
	26	17	16	59			18	16	13	47			26	19	11	56
	23	17	15	55			18	20	13	51			23	13	18	54
	23	22	13	58			15	16	14	45			24	18	13	55
	22	17	17	56			16	20	12	48			21	14	12	47
	26	25	13	64			16	13	17	46			29	18	18	65
	23	15	17	55			18	9	16	43			29	17	14	60
	22	12	17	51			15	12	13	40			21	13	17	51
	20	12	19	51			12	12	12	36			20	12	13	45
	21	18	13	52			11	16	13	40			21	18	9	48
	19	17	14	50			15	10	15	40			22	18	12	52
	17	12	13	42			16	14	12	42			23	15	15	53
MEAN	21.6957	15.8261	14.0435	51.5652		MEAN	15.7826	14.913	12.8696	43.5652		MEAN	23.3043	15.6957	13.5652	52.5652
SD	2.80372	3.59817	2.3754	6.63208		SD	1.97668	3.78198	2.23715	4.70296		SD	2.97299	3.25829	2.49134	6.06503
		Control	siRNA	siRNA+KRT
MEAN	Anagen	21.7	15.78	23.3043
	Catagen	15.8261	14.913	15.6957
	Telogen	14.0435	12.8696	13.5652
	Total	51.5652	43.5652	52.5652
SD		2.80372	1.97668	2.97299
		3.59817	3.78198	3.25829
		2.3754	2.23715	2.49134
		6.63208	4.70296	6.06503

## Sheet: Figure 7e2
Length (µm)				Follicle #
Control	siRNA	siRNA+KRT			Control	siRNA	siRNA+KRT
25.9946	19.098	24.933		>100µm	7.69231	0	7.69231
28.647	21.75	27.586		70-100µm	21.1538	7.69231	25
29.354	24.272	28.647		50-70µm	30.7692	21.1538	28.8462
31.299	24.933	28.647		30-50µm	34.6154	51.9231	28.8462
32.891	25.128	29.665		<30µm	5.76923	19.2308	9.61538
33.952	25.994	30.238
34.685	26.237	31.299		Follicle %
35.543	27.385	31.664			<30µm	30-50µm	50-70µm	70-100µm	>100µm
39.787	28.188	31.882		Control	0.06	0.35	0.31	0.21	0.08
40.275	29.242	32.891		siRNA	0.19	0.52	0.21	0.08	0
40.848	31.299	32.8564		siRNA+KRT	0.1	0.29	0.29	0.25	0.08
41.368	31.362	32.8991
42.443	32.891	33.952
43.501	36.604	34.335
44.362	36.754	36.604
45.092	37.361	38.196
45.642	38.196	40.848
46.153	38.554	42.44
46.253	38.854	43.501
47.437	39.128	51.458
47.846	39.787	54.111
50.397	40.848	55.702
51.355	42.44	57.294
52.423	43.501	57.294
52.484	43.556	57.824
53.286	44.331	58.355
53.344	45.092	59.416
55.374	45.774	59.946
58.355	45.956	59.775
59.416	46.114	59.981
60.477	46.153	61.007
62.068	46.1746	62.0689
63.662	47.644	63.66
64.196	47.745	69.665
65.782	48.118	70.557
67.359	48.806	71.618
68.965	52.5198	71.112
72.679	53.05	71.447
75.862	54.111	71.987
82.228	55.702	73.209
87.533	57.294	74.801
89.124	59.884	75.331
92.307	59.946	83.819
92.838	62.599	87.533
97.082	63.66	87.533
98.143	64.332	89.124
98.673	65.251	95.49
102.917	71.166	100.265
105.039	71.618	107.692
111.936	73.209	110.344
117.771	80.106	130.503
